# Supplementary material for: Comparison of classic Sanger and next generation sequencing mitotypes of second world war victims from Konfin I mass grave
Source: Int J Legal Med. 2025 Sep 15;140(1):169–74. doi: 10.1007/s00414-025-03603-1 (PMC12808251; doi:10.1007/s00414-025-03603-1)
Supplement: Supplementary file 1 — Supplementary Material 1 (XLSX 10.5 KB) [file 414_2025_3603_MOESM1_ESM.xlsx]

## Sheet: mtDNA quantification
Sample	copies / uL		Supplementary material 1: copies of mitogenome per μl.
S1	110266
S2	554458
S3	58811.4
S4	114299
S5	192386
S6	73513.7
S7	419067
S8	83123.6
S9	576992
S10	167767
S11	374968
S12	274347
S13	34040.3
S14	11594.9
S15	109882
S16	347051
S17	235552
