# Supplementary material for: Comparison of classic Sanger and next generation sequencing mitotypes of second world war victims from Konfin I mass grave
Source: Int J Legal Med. 2025 Sep 15;140(1):169–74. doi: 10.1007/s00414-025-03603-1 (PMC12808251; doi:10.1007/s00414-025-03603-1)
Supplement: Supplementary file 2 — Supplementary Material 2 (XLSX 4.01 MB) [file 414_2025_3603_MOESM2_ESM.xlsx]

## Sheet: NGS Ion Torrent™ Suite
	Mapped Reads	On Target	Mean Depth	Uniformity		Supplementary material 2, Table 1: Next Generation Sequencing Ion Torrent™ Suite 5.10.1 analysis performance data.
S1	136510	0.9984	11789	77,85%
S2	255657	0.9996	21988	0.9094
S3	176579	0.9995	15970	0.8133
S4	199616	0.9987	17549	0.897
S5	140368	0.9992	12704	0.8381
S6	194778	0.9998	17634	0.8209
S7	249079	0.9998	22250	0.8923
S8	216835	0.9997	19394	0.8366
S9	281993	0.9995	25117	0.8916
S10	221903	0.9988	20031	0.8071
S11	202693	0.9994	17831	0.8908
S12	361408	0.9993	32686	0.8242
S13	188425	0.9993	17093	0.7064
S14	177753	0.9984	16048	0.7405
S15	191081	0.9996	17084	0.9148
S16	263786	0.9994	21163	0.8764
S17	256664	0.999	22547	0.7955

## Sheet: CLC Genomics Workbench (QIAGEN)
Sample	Lenghts distribution	GC-content	Quality distribution
S1					Supplementary Material 2, Table 2: CLC Genomics Workbench 24 (QIAGEN) QC analysis results.
S2
S3
S4
S5
S6
S7
S8
S9
S10
S11
S12
S13
S14
S15
S16
S17
